# Supplementary material for: Direct Laser Irradiation and Modification of 2D Te for Development of Volatile Memristor
Source: Materials (Basel). 2023 Jan 12;16(2):738. doi: 10.3390/ma16020738 (PMC9862747; doi:10.3390/ma16020738)
Supplement: Supplementary file 1 [file materials-16-00738-s001.zip]

Archive with 1 entries (1 files):
- materials-2082120-supplementary.pdf
